# Supplementary material for: Ex Vivo Evaluation of CD3+CD8+ T Cell Subpopulations in Red Blood Cell Concentrates: Does Storage Time Play an Important Role?
Source: J Clin Med. 2026 Feb 3;15(3):1178. doi: 10.3390/jcm15031178 (PMC12897617; doi:10.3390/jcm15031178)
Supplement: Supplementary file 1 [file jcm-15-01178-s001.zip]

Archive with 1 entries (1 files):
- jcm-4082388-supplementary.pdf
